# Supplementary material for: Distinct Ring1b complexes defined by DEAD-box helicases and EMT transcription factors synergistically enhance E-cadherin silencing in breast cancer
Source: Cell Death Dis. 2021 Feb 19;12(2):202. doi: 10.1038/s41419-021-03491-4 (PMC7895950; doi:10.1038/s41419-021-03491-4)
Supplement: Supplementary file 13 — Table S1 [file 41419_2021_3491_MOESM13_ESM.xlsx]

## Sheet: Sheet1
Table S1. Correlations between clinicopathological findings and Ring1b and associated proteins.
		Ring1b							DDX3X							DDX5				Snail1						Twist2
		n (%)			IOD (Mean ± SEM)		P		n (%)		IOD (Mean ± SEM)		P			n (%)	IOD (Mean ± SEM)		P	n (%)		IOD (Mean ± SEM)		P		n (%)		IOD (Mean ± SEM)		P
Age							0.2714						0.9514						0.4242					0.9877						0.2751
＜53		93 (74%)			14.82 ± 1.15				64 (76%)		24.79 ± 2.80					64 (79%)	40.98 ± 2.37			64 (79%)		23.81 ± 1.79				64 (76%)		41.21 ± 3.52
≥53		31 (26%)			17.30 ± 1.74				20 (24%)		25.14 ± 4.52					17 (21%)	36.96 ± 3.84			17 (21%)		23.75 ± 3.31				20 (24%)		33.56 ± 5.30
Gender							-						-						-					-						-
M		0 (0%)			-				0 (0%)							0 (0%)				0 (0%)		-				0 (0%)
F		124 (100%)			15.44 ± 0.97				84 (100%)		24.87 ± 2.38					81 (100%)	40.14 ± 2.03			81 (100%)		23.80 ± 1.57				84 (100%)		39.39 ± 2.97
Tumor infiltration							0.9213						0.2662						0.9988					0.2807						0.1809
T1~T2		80 (65%)			20.48 ± 1.31				53 (63%)		22.84 ± 2.62					51 (63%)	40.14 ± 2.45			51 (63%)		22.49 ± 2.00				53 (63%)		36.34 ± 3.17
T3~T4		44 (35%)			20.27 ± 1.59				31 (37%)		28.35 ± 4.63					30 (37%)	40.14 ± 3.63			30 (37%)		26.02 ± 2.52				31 (37%)		44.60 ± 5.91
Lymph node metastasis							0.0562						0.0577						0.123					0.0032						0.1404
N0		20 (16%)			24.81 ± 2.79				20 (24%)		32.93 ± 5.91					19 (23%)	45.82 ± 4.81			19 (23%)		32.01 ± 3.68				20 (24%)		47.24 ± 7.03
N1~N3		104 (84%)			19.56 ± 1.07				64 (76%)		22.36 ± 2.46					62 (77%)	38.40 ± 2.19			62 (77%)		21.28 ± 1.60				64 (76%)		36.93 ± 3.19
Distant metastasis							-						-						-					-						-
M0		124 (100%)			15.44 ± 0.97				84 (100%)		24.87 ± 2.38					81 (100%)	40.14 ± 2.03			81 (100%)		23.80 ± 1.57				84 (100%)		39.39 ± 2.97
M1		0 (0%)			-				0 (0%)		-					0 (0%)	-			0 (0%)		-				0 (0%)
Estrogen receptor							0.0824						0.7767						0.2133					0.807						0.4026
ER (-~+)		46 (55%)			19.27 ± 1.30				46 (55%)		25.49 ± 3.47					13 (35%)	49.97 ± 5.14			13 (35%)		25.57 ± 5.08				46 (55%)		37.11 ± 3.71
ER (++~+++)		38 (45%)			23.04 ± 1.75				38 (45%)		24.13 ± 3.21					24 (65%)	41.36 ± 4.15			24 (65%)		24.25 ± 2.85				38 (45%)		42.14 ± 4.81
Progesterone receptor							0.0889						0.9259						0.5394					0.8369						0.2361
PR (-)		51 (61%)			19.50 ± 1.18				51 (61%)		25.05 ± 3.13					16 (47%)	46.73 ± 4.51			16 (47%)		24.11 ± 4.30				51 (61%)		36.54 ± 3.36
PR (+~+++)		33 (39%)			23.26 ± 2.01				33 (39%)		24.60 ± 3.69					21 (53%)	42.60 ± 4.68			21 (53%)		25.18 ± 3.11				33 (39%)		43.78 ± 5.48
HER-2							0.8165						0.8363						0.6921					0.899						0.4415
HER-2 (-~+)		50 (60%)			21.19 ± 1.41				50 (60%)		24.46 ± 3.22					20 (59%)	43.17 ± 4.41			20 (59%)		24.41 ± 3.76				50 (60%)		37.49 ± 3.53
HER-2 (++~+++)		34 (40%)			20.67 ± 1.70				34 (40%)		25.47 ± 3.54					17 (41%)	45.82 ± 5.00			17 (41%)		25.07 ± 3.40				34 (40%)		42.18 ± 5.22
