# Supplementary material for: Distinct Ring1b complexes defined by DEAD-box helicases and EMT transcription factors synergistically enhance E-cadherin silencing in breast cancer
Source: Cell Death Dis. 2021 Feb 19;12(2):202. doi: 10.1038/s41419-021-03491-4 (PMC7895950; doi:10.1038/s41419-021-03491-4)
Supplement: Supplementary file 14 — Table S2 [file 41419_2021_3491_MOESM14_ESM.xlsx]

## Sheet: Sheet1
Table S2. Protein quantification of WB.
Figure	Protein	Mean ± SEM (From left to right)
1B	H2AK119ub	1	1.239 ± 0.05199	1.364 ± 0.09487
	Ring1b	1	1.243 ± 0.03613	1.573 ± 0.05789
1C	H2AK119ub	1	1.137 ± 0.00798	0.686 ± 0.02052	0.674 ± 0.01283	1.117 ± 0.03528	1.324 ± 0.05410
1D	Ring1b	1	4.085 ± 0.12620	5.264 ± 0.18670	3.061 ± 0.33470
	H2AK119ub	1	1.503 ± 0.05045	1.756 ± 0.08370	1.380 ± 0.07715
3D	E-cadherin	1	0.773 ± 0.00275	0.588 ± 0.00160	0.437 ± 0.00326	0.463 ± 0.03788	0.225 ± 0.00201
3F	E-cadherin	1	0.842 ± 0.03362	0.834 ± 0.03646	0.694 ± 0.02965	0.604 ± 0.02328	0.191 ± 0.02838
3H	E-cadherin	1	1.488 ± 0.05753	1.794 ± 0.04669	2.010 ± 0.05060	1.855 ± 0.04644	2.184 ± 0.04448
3J	E-cadherin	1	1.289 ± 0.02576	0.716 ± 0.01545	1.128 ± 0.06195	0.731 ± 0.11280	1.175 ± 0.05492
S1B	H2AK119ub (MCF-7)	1	1.066 ± 0.06117	0.513 ± 0.06117	0.496 ± 0.09440	1.095 ± 0.01679	1.357 ± 0.06898
	H2AK119ub (231)	1	0.990 ± 0.03688	0.649 ± 0.03056	0.847 ± 0.01938	1.233 ± 0.04389	1.562 ± 0.05600
S1C	Ring1b	1	1.219 ± 0.00698	0.173 ± 0.00950	0.231 ± 0.01129
	H2AK119ub	1	1.117 ± 0.02802	0.640 ± 0.04269	0.597 ± 0.04091
